# Supplementary material for: Flavin-dependent halogenases catalyze enantioselective olefin halocyclization
Source: Nat Commun. 2021 Jun 1;12:3268. doi: 10.1038/s41467-021-23503-3 (PMC8169660; doi:10.1038/s41467-021-23503-3)
Supplement: Supplementary file 4 — Source Data [file 41467_2021_23503_MOESM4_ESM.xlsx]

## Sheet: RebH Compilation
INDEX	Parent	Variant	Mutations	Uniprot ID	Reference for Original FDH Engineering/Genome Mining Efforts
108	1-A09	n/a	n/a	A0A0Q7XHB8	Fisher, B. F.; Snodgrass, H. M.; Jones, K. A.; Andorfer, M. C.; Lewis, J. C.* Site-Selective C-H Halogenation using Flavin-Dependent Halogenases Identified via Family-Wide Activity Profiling. ACS Cent. Sci., 2019, 5, 1844-1856.
118	1-A10	n/a	n/a	U1KT69	Fisher, B. F.; Snodgrass, H. M.; Jones, K. A.; Andorfer, M. C.; Lewis, J. C.* Site-Selective C-H Halogenation using Flavin-Dependent Halogenases Identified via Family-Wide Activity Profiling. ACS Cent. Sci., 2019, 5, 1844-1856.
131	1-A11	n/a	n/a	Q21LS3	Fisher, B. F.; Snodgrass, H. M.; Jones, K. A.; Andorfer, M. C.; Lewis, J. C.* Site-Selective C-H Halogenation using Flavin-Dependent Halogenases Identified via Family-Wide Activity Profiling. ACS Cent. Sci., 2019, 5, 1844-1856.
105	1-B07	n/a	n/a	K0D6R7	Fisher, B. F.; Snodgrass, H. M.; Jones, K. A.; Andorfer, M. C.; Lewis, J. C.* Site-Selective C-H Halogenation using Flavin-Dependent Halogenases Identified via Family-Wide Activity Profiling. ACS Cent. Sci., 2019, 5, 1844-1856.
115	1-B08	n/a	n/a	A0A0C5AIN6	Fisher, B. F.; Snodgrass, H. M.; Jones, K. A.; Andorfer, M. C.; Lewis, J. C.* Site-Selective C-H Halogenation using Flavin-Dependent Halogenases Identified via Family-Wide Activity Profiling. ACS Cent. Sci., 2019, 5, 1844-1856.
110	1-B09	n/a	n/a	A0A0X3U7W2	Fisher, B. F.; Snodgrass, H. M.; Jones, K. A.; Andorfer, M. C.; Lewis, J. C.* Site-Selective C-H Halogenation using Flavin-Dependent Halogenases Identified via Family-Wide Activity Profiling. ACS Cent. Sci., 2019, 5, 1844-1856.
132	1-B11	n/a	n/a	A0A0N0DAA2	Fisher, B. F.; Snodgrass, H. M.; Jones, K. A.; Andorfer, M. C.; Lewis, J. C.* Site-Selective C-H Halogenation using Flavin-Dependent Halogenases Identified via Family-Wide Activity Profiling. ACS Cent. Sci., 2019, 5, 1844-1856.
107	1-B12	n/a	n/a	V6KS34	Fisher, B. F.; Snodgrass, H. M.; Jones, K. A.; Andorfer, M. C.; Lewis, J. C.* Site-Selective C-H Halogenation using Flavin-Dependent Halogenases Identified via Family-Wide Activity Profiling. ACS Cent. Sci., 2019, 5, 1844-1856.
121	1-C03	n/a	n/a	R4T0R7	Fisher, B. F.; Snodgrass, H. M.; Jones, K. A.; Andorfer, M. C.; Lewis, J. C.* Site-Selective C-H Halogenation using Flavin-Dependent Halogenases Identified via Family-Wide Activity Profiling. ACS Cent. Sci., 2019, 5, 1844-1856.
127	1-C07	n/a	n/a	W7QJC1	Fisher, B. F.; Snodgrass, H. M.; Jones, K. A.; Andorfer, M. C.; Lewis, J. C.* Site-Selective C-H Halogenation using Flavin-Dependent Halogenases Identified via Family-Wide Activity Profiling. ACS Cent. Sci., 2019, 5, 1844-1856.
101	1-C08	n/a	n/a	A0A0G9MRG1	Fisher, B. F.; Snodgrass, H. M.; Jones, K. A.; Andorfer, M. C.; Lewis, J. C.* Site-Selective C-H Halogenation using Flavin-Dependent Halogenases Identified via Family-Wide Activity Profiling. ACS Cent. Sci., 2019, 5, 1844-1856.
109	1-C09	n/a	n/a	Q2G7X9	Fisher, B. F.; Snodgrass, H. M.; Jones, K. A.; Andorfer, M. C.; Lewis, J. C.* Site-Selective C-H Halogenation using Flavin-Dependent Halogenases Identified via Family-Wide Activity Profiling. ACS Cent. Sci., 2019, 5, 1844-1856.
122	1-C10	n/a	n/a	L8D8M3	Fisher, B. F.; Snodgrass, H. M.; Jones, K. A.; Andorfer, M. C.; Lewis, J. C.* Site-Selective C-H Halogenation using Flavin-Dependent Halogenases Identified via Family-Wide Activity Profiling. ACS Cent. Sci., 2019, 5, 1844-1856.
103	1-C11	n/a	n/a	A0A0A1W7B3	Fisher, B. F.; Snodgrass, H. M.; Jones, K. A.; Andorfer, M. C.; Lewis, J. C.* Site-Selective C-H Halogenation using Flavin-Dependent Halogenases Identified via Family-Wide Activity Profiling. ACS Cent. Sci., 2019, 5, 1844-1856.
128	1-C12	n/a	n/a	C5BK76	Fisher, B. F.; Snodgrass, H. M.; Jones, K. A.; Andorfer, M. C.; Lewis, J. C.* Site-Selective C-H Halogenation using Flavin-Dependent Halogenases Identified via Family-Wide Activity Profiling. ACS Cent. Sci., 2019, 5, 1844-1856.
123	1-D08	n/a	n/a	A0A0J8GR53	Fisher, B. F.; Snodgrass, H. M.; Jones, K. A.; Andorfer, M. C.; Lewis, J. C.* Site-Selective C-H Halogenation using Flavin-Dependent Halogenases Identified via Family-Wide Activity Profiling. ACS Cent. Sci., 2019, 5, 1844-1856.
114	1-D09	n/a	n/a	A0A0Q6T2I0	Fisher, B. F.; Snodgrass, H. M.; Jones, K. A.; Andorfer, M. C.; Lewis, J. C.* Site-Selective C-H Halogenation using Flavin-Dependent Halogenases Identified via Family-Wide Activity Profiling. ACS Cent. Sci., 2019, 5, 1844-1856.
111	1-D10	n/a	n/a	A0A290TNC6	Fisher, B. F.; Snodgrass, H. M.; Jones, K. A.; Andorfer, M. C.; Lewis, J. C.* Site-Selective C-H Halogenation using Flavin-Dependent Halogenases Identified via Family-Wide Activity Profiling. ACS Cent. Sci., 2019, 5, 1844-1856.
119	1-D11	n/a	n/a	A0A0Q4K4P6	Fisher, B. F.; Snodgrass, H. M.; Jones, K. A.; Andorfer, M. C.; Lewis, J. C.* Site-Selective C-H Halogenation using Flavin-Dependent Halogenases Identified via Family-Wide Activity Profiling. ACS Cent. Sci., 2019, 5, 1844-1856.
116	1-D12	n/a	n/a	C5BT78	Fisher, B. F.; Snodgrass, H. M.; Jones, K. A.; Andorfer, M. C.; Lewis, J. C.* Site-Selective C-H Halogenation using Flavin-Dependent Halogenases Identified via Family-Wide Activity Profiling. ACS Cent. Sci., 2019, 5, 1844-1856.
106	1-E06	n/a	n/a	A0A0H2S8K1	Fisher, B. F.; Snodgrass, H. M.; Jones, K. A.; Andorfer, M. C.; Lewis, J. C.* Site-Selective C-H Halogenation using Flavin-Dependent Halogenases Identified via Family-Wide Activity Profiling. ACS Cent. Sci., 2019, 5, 1844-1856.
117	1-E07	n/a	n/a	I3ICT0	Fisher, B. F.; Snodgrass, H. M.; Jones, K. A.; Andorfer, M. C.; Lewis, J. C.* Site-Selective C-H Halogenation using Flavin-Dependent Halogenases Identified via Family-Wide Activity Profiling. ACS Cent. Sci., 2019, 5, 1844-1856.
124	1-E08	n/a	n/a	C6XS27	Fisher, B. F.; Snodgrass, H. M.; Jones, K. A.; Andorfer, M. C.; Lewis, J. C.* Site-Selective C-H Halogenation using Flavin-Dependent Halogenases Identified via Family-Wide Activity Profiling. ACS Cent. Sci., 2019, 5, 1844-1856.
129	1-E09	n/a	n/a	A0A0Q7BW10	Fisher, B. F.; Snodgrass, H. M.; Jones, K. A.; Andorfer, M. C.; Lewis, J. C.* Site-Selective C-H Halogenation using Flavin-Dependent Halogenases Identified via Family-Wide Activity Profiling. ACS Cent. Sci., 2019, 5, 1844-1856.
135	1-E10	n/a	n/a	A0A290TUK5	Fisher, B. F.; Snodgrass, H. M.; Jones, K. A.; Andorfer, M. C.; Lewis, J. C.* Site-Selective C-H Halogenation using Flavin-Dependent Halogenases Identified via Family-Wide Activity Profiling. ACS Cent. Sci., 2019, 5, 1844-1856.
136	1-E11	n/a	n/a	A0A0Q4Q4B5	Fisher, B. F.; Snodgrass, H. M.; Jones, K. A.; Andorfer, M. C.; Lewis, J. C.* Site-Selective C-H Halogenation using Flavin-Dependent Halogenases Identified via Family-Wide Activity Profiling. ACS Cent. Sci., 2019, 5, 1844-1856.
137	1-E12	n/a	n/a	A0A0P1IV03	Fisher, B. F.; Snodgrass, H. M.; Jones, K. A.; Andorfer, M. C.; Lewis, J. C.* Site-Selective C-H Halogenation using Flavin-Dependent Halogenases Identified via Family-Wide Activity Profiling. ACS Cent. Sci., 2019, 5, 1844-1856.
138	1-F04	n/a	n/a	A8N696	Fisher, B. F.; Snodgrass, H. M.; Jones, K. A.; Andorfer, M. C.; Lewis, J. C.* Site-Selective C-H Halogenation using Flavin-Dependent Halogenases Identified via Family-Wide Activity Profiling. ACS Cent. Sci., 2019, 5, 1844-1856.
112	1-F05	n/a	n/a	A0A0D2NP24	Fisher, B. F.; Snodgrass, H. M.; Jones, K. A.; Andorfer, M. C.; Lewis, J. C.* Site-Selective C-H Halogenation using Flavin-Dependent Halogenases Identified via Family-Wide Activity Profiling. ACS Cent. Sci., 2019, 5, 1844-1856.
133	1-F06	n/a	n/a	A0A0H2S825	Fisher, B. F.; Snodgrass, H. M.; Jones, K. A.; Andorfer, M. C.; Lewis, J. C.* Site-Selective C-H Halogenation using Flavin-Dependent Halogenases Identified via Family-Wide Activity Profiling. ACS Cent. Sci., 2019, 5, 1844-1856.
139	1-F07	n/a	n/a	I3IAI0	Fisher, B. F.; Snodgrass, H. M.; Jones, K. A.; Andorfer, M. C.; Lewis, J. C.* Site-Selective C-H Halogenation using Flavin-Dependent Halogenases Identified via Family-Wide Activity Profiling. ACS Cent. Sci., 2019, 5, 1844-1856.
97	1-F08	n/a	n/a	A0A059FP76	Fisher, B. F.; Snodgrass, H. M.; Jones, K. A.; Andorfer, M. C.; Lewis, J. C.* Site-Selective C-H Halogenation using Flavin-Dependent Halogenases Identified via Family-Wide Activity Profiling. ACS Cent. Sci., 2019, 5, 1844-1856.
98	1-F10	n/a	n/a	A0A0Q0FAF2	Fisher, B. F.; Snodgrass, H. M.; Jones, K. A.; Andorfer, M. C.; Lewis, J. C.* Site-Selective C-H Halogenation using Flavin-Dependent Halogenases Identified via Family-Wide Activity Profiling. ACS Cent. Sci., 2019, 5, 1844-1856.
99	1-F11	n/a	n/a	A0A0Q4Q3Y7	Fisher, B. F.; Snodgrass, H. M.; Jones, K. A.; Andorfer, M. C.; Lewis, J. C.* Site-Selective C-H Halogenation using Flavin-Dependent Halogenases Identified via Family-Wide Activity Profiling. ACS Cent. Sci., 2019, 5, 1844-1856.
130	1-G04	n/a	n/a	A8P2G9	Fisher, B. F.; Snodgrass, H. M.; Jones, K. A.; Andorfer, M. C.; Lewis, J. C.* Site-Selective C-H Halogenation using Flavin-Dependent Halogenases Identified via Family-Wide Activity Profiling. ACS Cent. Sci., 2019, 5, 1844-1856.
102	1-G08	n/a	n/a	A0A094IJM8	Fisher, B. F.; Snodgrass, H. M.; Jones, K. A.; Andorfer, M. C.; Lewis, J. C.* Site-Selective C-H Halogenation using Flavin-Dependent Halogenases Identified via Family-Wide Activity Profiling. ACS Cent. Sci., 2019, 5, 1844-1856.
113	1-G09	n/a	n/a	A0A0F7LR25	Fisher, B. F.; Snodgrass, H. M.; Jones, K. A.; Andorfer, M. C.; Lewis, J. C.* Site-Selective C-H Halogenation using Flavin-Dependent Halogenases Identified via Family-Wide Activity Profiling. ACS Cent. Sci., 2019, 5, 1844-1856.
104	1-H11	n/a	n/a	A0A095AL37	Fisher, B. F.; Snodgrass, H. M.; Jones, K. A.; Andorfer, M. C.; Lewis, J. C.* Site-Selective C-H Halogenation using Flavin-Dependent Halogenases Identified via Family-Wide Activity Profiling. ACS Cent. Sci., 2019, 5, 1844-1856.
134	2-B01	n/a	n/a	E6V1C4	Fisher, B. F.; Snodgrass, H. M.; Jones, K. A.; Andorfer, M. C.; Lewis, J. C.* Site-Selective C-H Halogenation using Flavin-Dependent Halogenases Identified via Family-Wide Activity Profiling. ACS Cent. Sci., 2019, 5, 1844-1856.
100	2-C01	n/a	n/a	Q6MN71	Fisher, B. F.; Snodgrass, H. M.; Jones, K. A.; Andorfer, M. C.; Lewis, J. C.* Site-Selective C-H Halogenation using Flavin-Dependent Halogenases Identified via Family-Wide Activity Profiling. ACS Cent. Sci., 2019, 5, 1844-1856.
140	2-E03	n/a	n/a	B3PCT8	Fisher, B. F.; Snodgrass, H. M.; Jones, K. A.; Andorfer, M. C.; Lewis, J. C.* Site-Selective C-H Halogenation using Flavin-Dependent Halogenases Identified via Family-Wide Activity Profiling. ACS Cent. Sci., 2019, 5, 1844-1856.
125	2-E04	n/a	n/a	P95482	Fisher, B. F.; Snodgrass, H. M.; Jones, K. A.; Andorfer, M. C.; Lewis, J. C.* Site-Selective C-H Halogenation using Flavin-Dependent Halogenases Identified via Family-Wide Activity Profiling. ACS Cent. Sci., 2019, 5, 1844-1856.
141	2-H04	n/a	n/a	A0A2P2HQK5	Fisher, B. F.; Snodgrass, H. M.; Jones, K. A.; Andorfer, M. C.; Lewis, J. C.* Site-Selective C-H Halogenation using Flavin-Dependent Halogenases Identified via Family-Wide Activity Profiling. ACS Cent. Sci., 2019, 5, 1844-1856.
120	3-A01	n/a	n/a	A0A086AVA9	Fisher, B. F.; Snodgrass, H. M.; Jones, K. A.; Andorfer, M. C.; Lewis, J. C.* Site-Selective C-H Halogenation using Flavin-Dependent Halogenases Identified via Family-Wide Activity Profiling. ACS Cent. Sci., 2019, 5, 1844-1856.
126	3-B01	n/a	n/a	J3BJE6	Fisher, B. F.; Snodgrass, H. M.; Jones, K. A.; Andorfer, M. C.; Lewis, J. C.* Site-Selective C-H Halogenation using Flavin-Dependent Halogenases Identified via Family-Wide Activity Profiling. ACS Cent. Sci., 2019, 5, 1844-1856.
144	PltM	n/a	n/a	Q4KCZ3	n/a
145	PrnC	n/a	n/a	A8W2Z2	n/a
1	RebH	n/a	n/a	Q8KHZ8	n/a
2	RebH	4G6	S2P, M71V, K145M, E423D, E461G	n/a	Poor, C. B.; Andorfer, M. C.; Lewis, J. C.* Improving the Stability of the FAD-Dependent Halogenase RebH Using Directed Evolution. ChemBioChem. 2014, 15, 1286-1289.
3	RebH	3-LSR	S2P, M71V, S130L, K145M, N166S, E423D, E461G, Q494R	n/a	Poor, C. B.; Andorfer, M. C.; Lewis, J. C.* Improving the Stability of the FAD-Dependent Halogenase RebH Using Directed Evolution. ChemBioChem. 2014, 15, 1286-1289.
4	RebH	3-LR	S2P, M71V, S130L, K145M, E423D, E461G, Q494R	n/a	Poor, C. B.; Andorfer, M. C.; Lewis, J. C.* Improving the Stability of the FAD-Dependent Halogenase RebH Using Directed Evolution. ChemBioChem. 2014, 15, 1286-1289.
5	RebH	1-PVM	S2P, M71V, K145M	n/a	Poor, C. B.; Andorfer, M. C.; Lewis, J. C.* Improving the Stability of the FAD-Dependent Halogenase RebH Using Directed Evolution. ChemBioChem. 2014, 15, 1286-1289.
6	RebH	2-T	S2P, M71V, K145M, N467T	n/a	Payne, J. T.; Poor, C. B.; Lewis, J. C.* Directed Evolution of RebH for Site Selective Halogenation of Large, Biologically Active Molecules. Angew. Chem. Int. Ed. 2015, 54, 4226-4230.
7	RebH	3-SS	S2P, M71V, G112S, K145M, N467T, N470S	n/a	Payne, J. T.; Poor, C. B.; Lewis, J. C.* Directed Evolution of RebH for Site Selective Halogenation of Large, Biologically Active Molecules. Angew. Chem. Int. Ed. 2015, 54, 4226-4230.
8	RebH	3-S	S2P, M71V, K145M, N467T, N470S	n/a	Payne, J. T.; Poor, C. B.; Lewis, J. C.* Directed Evolution of RebH for Site Selective Halogenation of Large, Biologically Active Molecules. Angew. Chem. Int. Ed. 2015, 54, 4226-4230.
9	RebH	N-E	N54E	n/a	Payne, J. T.; Butkovich, P.; Gu, Y.; Kunze, K. N.; Park, H.-J.; Yang, D.-S.; Lewis, J. C.* Enantioselective Desymmetrization of Methylenedianilines via Enzyme-Catalyzed Remote Halogenation. J. Am. Chem. Soc. 2018, 140, 546-549.
10	RebH	YE-YD	F461D	n/a	Payne, J. T.; Butkovich, P.; Gu, Y.; Kunze, K. N.; Park, H.-J.; Yang, D.-S.; Lewis, J. C.* Enantioselective Desymmetrization of Methylenedianilines via Enzyme-Catalyzed Remote Halogenation. J. Am. Chem. Soc. 2018, 140, 546-549.
11	RebH	YE-DA	Y455D, F461A	n/a	Payne, J. T.; Butkovich, P.; Gu, Y.; Kunze, K. N.; Park, H.-J.; Yang, D.-S.; Lewis, J. C.* Enantioselective Desymmetrization of Methylenedianilines via Enzyme-Catalyzed Remote Halogenation. J. Am. Chem. Soc. 2018, 140, 546-549.
12	RebH	YE-AA	Y455A, F461A	n/a	Payne, J. T.; Butkovich, P.; Gu, Y.; Kunze, K. N.; Park, H.-J.; Yang, D.-S.; Lewis, J. C.* Enantioselective Desymmetrization of Methylenedianilines via Enzyme-Catalyzed Remote Halogenation. J. Am. Chem. Soc. 2018, 140, 546-549.
13	RebH	7-NW	6Tl, T52N, L465W	n/a	Payne, J. T.; Butkovich, P.; Gu, Y.; Kunze, K. N.; Park, H.-J.; Yang, D.-S.; Lewis, J. C.* Enantioselective Desymmetrization of Methylenedianilines via Enzyme-Catalyzed Remote Halogenation. J. Am. Chem. Soc. 2018, 140, 546-549.
14	RebH	4-V+S	M71V, F111S, K145M, A442V, N467T, N470S	n/a	Payne, J. T.; Butkovich, P.; Gu, Y.; Kunze, K. N.; Park, H.-J.; Yang, D.-S.; Lewis, J. C.* Enantioselective Desymmetrization of Methylenedianilines via Enzyme-Catalyzed Remote Halogenation. J. Am. Chem. Soc. 2018, 140, 546-549.
15	RebH	6-TL	N470S,S448P, L380F, Q494R, R509Q, Y455W, S110P, F111L, S130L, N166S, I52T, F465L	n/a	Payne, J. T.; Butkovich, P.; Gu, Y.; Kunze, K. N.; Park, H.-J.; Yang, D.-S.; Lewis, J. C.* Enantioselective Desymmetrization of Methylenedianilines via Enzyme-Catalyzed Remote Halogenation. J. Am. Chem. Soc. 2018, 140, 546-549.
16	RebH	YE-DD	Y455D, F461D	n/a	Payne, J. T.; Butkovich, P.; Gu, Y.; Kunze, K. N.; Park, H.-J.; Yang, D.-S.; Lewis, J. C.* Enantioselective Desymmetrization of Methylenedianilines via Enzyme-Catalyzed Remote Halogenation. J. Am. Chem. Soc. 2018, 140, 546-549.
17	RebH	YE-EE	Y455E, F461E	n/a	Payne, J. T.; Butkovich, P.; Gu, Y.; Kunze, K. N.; Park, H.-J.; Yang, D.-S.; Lewis, J. C.* Enantioselective Desymmetrization of Methylenedianilines via Enzyme-Catalyzed Remote Halogenation. J. Am. Chem. Soc. 2018, 140, 546-549.
18	RebH	N-D	N54D	n/a	Payne, J. T.; Butkovich, P.; Gu, Y.; Kunze, K. N.; Park, H.-J.; Yang, D.-S.; Lewis, J. C.* Enantioselective Desymmetrization of Methylenedianilines via Enzyme-Catalyzed Remote Halogenation. J. Am. Chem. Soc. 2018, 140, 546-549.
19	RebH	1-VGP I52T	I52T	n/a
20	RebH	EAA	N54E, Y455A, F461A	n/a	Payne, J. T.; Butkovich, P.; Gu, Y.; Kunze, K. N.; Park, H.-J.; Yang, D.-S.; Lewis, J. C.* Enantioselective Desymmetrization of Methylenedianilines via Enzyme-Catalyzed Remote Halogenation. J. Am. Chem. Soc. 2018, 140, 546-549.
21	RebH	1-VGP F111S	F111S	n/a
22	RebH	DAA	N54D, Y455A, F461A	n/a	Payne, J. T.; Butkovich, P.; Gu, Y.; Kunze, K. N.; Park, H.-J.; Yang, D.-S.; Lewis, J. C.* Enantioselective Desymmetrization of Methylenedianilines via Enzyme-Catalyzed Remote Halogenation. J. Am. Chem. Soc. 2018, 140, 546-549.
23	RebH	1-VGP S448P	S448P	n/a
24	RebH	Q452L	Q452L	n/a
25	RebH	S358A	S358A	n/a
26	RebH	F352A	F352A	n/a
27	RebH	F352V	F352V	n/a
28	RebH	4-V A427S	A427S	n/a	Payne, J. T.; Poor, C. B.; Lewis, J. C.* Directed Evolution of RebH for Site Selective Halogenation of Large, Biologically Active Molecules. Angew. Chem. Int. Ed. 2015, 54, 4226-4230.
29	RebH	4-V D203G,L159P	D203G, L159P	n/a	Payne, J. T.; Poor, C. B.; Lewis, J. C.* Directed Evolution of RebH for Site Selective Halogenation of Large, Biologically Active Molecules. Angew. Chem. Int. Ed. 2015, 54, 4226-4230.
30	RebH	4-V D203G,A427S,Q452L	D203G, A427S, Q452L	n/a	Payne, J. T.; Poor, C. B.; Lewis, J. C.* Directed Evolution of RebH for Site Selective Halogenation of Large, Biologically Active Molecules. Angew. Chem. Int. Ed. 2015, 54, 4226-4230.
31	RebH	RebH 4-V	S2P, M71V, K145M, A442V, N467T, N470S	n/a	Payne, J. T.; Poor, C. B.; Lewis, J. C.* Directed Evolution of RebH for Site Selective Halogenation of Large, Biologically Active Molecules. Angew. Chem. Int. Ed. 2015, 54, 4226-4230.
32	RebH	0-S	N470S	n/a	Andorfer, M. C.; Park, H. J.; Vergara-Coll, J.; Lewis, J. C.* Directed Evolution of RebH for Catalyst-Controlled Halogenation of Indole C-H Bonds. Chem. Sci. 2016, 7, 3720-3729.
33	RebH	1-P	0S + S448P	n/a	Andorfer, M. C.; Park, H. J.; Vergara-Coll, J.; Lewis, J. C.* Directed Evolution of RebH for Catalyst-Controlled Halogenation of Indole C-H Bonds. Chem. Sci. 2016, 7, 3720-3729.
34	RebH	2-RFQ	1P + L380F, Q494R, R509Q	n/a	Andorfer, M. C.; Park, H. J.; Vergara-Coll, J.; Lewis, J. C.* Directed Evolution of RebH for Catalyst-Controlled Halogenation of Indole C-H Bonds. Chem. Sci. 2016, 7, 3720-3729.
35	RebH	3-W	2RFQ + Y455W	n/a	Andorfer, M. C.; Park, H. J.; Vergara-Coll, J.; Lewis, J. C.* Directed Evolution of RebH for Catalyst-Controlled Halogenation of Indole C-H Bonds. Chem. Sci. 2016, 7, 3720-3729.
36	RebH	4-PL	3W + S110P, F111L	n/a	Andorfer, M. C.; Park, H. J.; Vergara-Coll, J.; Lewis, J. C.* Directed Evolution of RebH for Catalyst-Controlled Halogenation of Indole C-H Bonds. Chem. Sci. 2016, 7, 3720-3729.
37	RebH	5-LS	4PL + S130L, N166S	n/a	Andorfer, M. C.; Park, H. J.; Vergara-Coll, J.; Lewis, J. C.* Directed Evolution of RebH for Catalyst-Controlled Halogenation of Indole C-H Bonds. Chem. Sci. 2016, 7, 3720-3729.
38	RebH	6-S	5LS + L111S	n/a	Andorfer, M. C.; Park, H. J.; Vergara-Coll, J.; Lewis, J. C.* Directed Evolution of RebH for Catalyst-Controlled Halogenation of Indole C-H Bonds. Chem. Sci. 2016, 7, 3720-3729.
39	RebH	6-T	5LS + I52T	n/a	Andorfer, M. C.; Park, H. J.; Vergara-Coll, J.; Lewis, J. C.* Directed Evolution of RebH for Catalyst-Controlled Halogenation of Indole C-H Bonds. Chem. Sci. 2016, 7, 3720-3729.
40	RebH	3B10	5LS + F465, T322I, F458L, V481A	n/a	Andorfer, M. C.; Park, H. J.; Vergara-Coll, J.; Lewis, J. C.* Directed Evolution of RebH for Catalyst-Controlled Halogenation of Indole C-H Bonds. Chem. Sci. 2016, 7, 3720-3729.
41	RebH	6-STL	5LS + I52T, F465L, L111S	n/a	Andorfer, M. C.; Park, H. J.; Vergara-Coll, J.; Lewis, J. C.* Directed Evolution of RebH for Catalyst-Controlled Halogenation of Indole C-H Bonds. Chem. Sci. 2016, 7, 3720-3729.
42	RebH	6-SDN	5LS + L111S, G112D, L113N	n/a	Andorfer, M. C.; Park, H. J.; Vergara-Coll, J.; Lewis, J. C.* Directed Evolution of RebH for Catalyst-Controlled Halogenation of Indole C-H Bonds. Chem. Sci. 2016, 7, 3720-3729.
43	RebH	6-SDD	5LS + L111S, G112D, L113D	n/a	Andorfer, M. C.; Park, H. J.; Vergara-Coll, J.; Lewis, J. C.* Directed Evolution of RebH for Catalyst-Controlled Halogenation of Indole C-H Bonds. Chem. Sci. 2016, 7, 3720-3729.
44	RebH	7-L	6TL + P110L	n/a	Andorfer, M. C.; Park, H. J.; Vergara-Coll, J.; Lewis, J. C.* Directed Evolution of RebH for Catalyst-Controlled Halogenation of Indole C-H Bonds. Chem. Sci. 2016, 7, 3720-3729.
45	RebH	7-LRL	6TL + P110L, K187R, F396L	n/a	Andorfer, M. C.; Park, H. J.; Vergara-Coll, J.; Lewis, J. C.* Directed Evolution of RebH for Catalyst-Controlled Halogenation of Indole C-H Bonds. Chem. Sci. 2016, 7, 3720-3729.
46	RebH	8-HQ	7LRL + T52H, L465Q	n/a	Andorfer, M. C.; Park, H. J.; Vergara-Coll, J.; Lewis, J. C.* Directed Evolution of RebH for Catalyst-Controlled Halogenation of Indole C-H Bonds. Chem. Sci. 2016, 7, 3720-3729.
47	RebH	4PL-F111S	4PL + F111S	n/a	Andorfer, M. C.; Park, H. J.; Vergara-Coll, J.; Lewis, J. C.* Directed Evolution of RebH for Catalyst-Controlled Halogenation of Indole C-H Bonds. Chem. Sci. 2016, 7, 3720-3729.
48	RebH	1P-F111S	1P + F111S	n/a	Andorfer, M. C.; Park, H. J.; Vergara-Coll, J.; Lewis, J. C.* Directed Evolution of RebH for Catalyst-Controlled Halogenation of Indole C-H Bonds. Chem. Sci. 2016, 7, 3720-3729.
49	RebH	3W-F111S	3W + F111S	n/a	Andorfer, M. C.; Park, H. J.; Vergara-Coll, J.; Lewis, J. C.* Directed Evolution of RebH for Catalyst-Controlled Halogenation of Indole C-H Bonds. Chem. Sci. 2016, 7, 3720-3729.
50	RebH	2RFQ-F111S	2RFQ + F111S	n/a	Andorfer, M. C.; Park, H. J.; Vergara-Coll, J.; Lewis, J. C.* Directed Evolution of RebH for Catalyst-Controlled Halogenation of Indole C-H Bonds. Chem. Sci. 2016, 7, 3720-3729.
51	RebH	0S-F111S	0S + F111S	n/a	Andorfer, M. C.; Park, H. J.; Vergara-Coll, J.; Lewis, J. C.* Directed Evolution of RebH for Catalyst-Controlled Halogenation of Indole C-H Bonds. Chem. Sci. 2016, 7, 3720-3729.
52	RebH	7-RL	6TL + K187R, F396L	n/a	Andorfer, M. C.; Park, H. J.; Vergara-Coll, J.; Lewis, J. C.* Directed Evolution of RebH for Catalyst-Controlled Halogenation of Indole C-H Bonds. Chem. Sci. 2016, 7, 3720-3729.
53	RebH	7-RV	6TL + K145R, A476V	n/a	Andorfer, M. C.; Park, H. J.; Vergara-Coll, J.; Lewis, J. C.* Directed Evolution of RebH for Catalyst-Controlled Halogenation of Indole C-H Bonds. Chem. Sci. 2016, 7, 3720-3729.
54	RebH	7-LRV	6TL + P110L, K145R, A476V	n/a	Andorfer, M. C.; Park, H. J.; Vergara-Coll, J.; Lewis, J. C.* Directed Evolution of RebH for Catalyst-Controlled Halogenation of Indole C-H Bonds. Chem. Sci. 2016, 7, 3720-3729.
55	RebH	6-TA (9A1)	5LS + I52T, T496A	n/a	Andorfer, M. C.; Park, H. J.; Vergara-Coll, J.; Lewis, J. C.* Directed Evolution of RebH for Catalyst-Controlled Halogenation of Indole C-H Bonds. Chem. Sci. 2016, 7, 3720-3729.
56	RebH	6-VS (9A11)	5LS + A58V, L111S	n/a	Andorfer, M. C.; Park, H. J.; Vergara-Coll, J.; Lewis, J. C.* Directed Evolution of RebH for Catalyst-Controlled Halogenation of Indole C-H Bonds. Chem. Sci. 2016, 7, 3720-3729.
57	RebH	2-FR (7C7)	1P + L380F, Q494R	n/a	Andorfer, M. C.; Park, H. J.; Vergara-Coll, J.; Lewis, J. C.* Directed Evolution of RebH for Catalyst-Controlled Halogenation of Indole C-H Bonds. Chem. Sci. 2016, 7, 3720-3729.
58	RebH	2-Q (6A5)	1P + R509Q	n/a	Andorfer, M. C.; Park, H. J.; Vergara-Coll, J.; Lewis, J. C.* Directed Evolution of RebH for Catalyst-Controlled Halogenation of Indole C-H Bonds. Chem. Sci. 2016, 7, 3720-3729.
59	RebH	WT + F465L	WT + F465L	n/a	Andorfer, M. C.; Park, H. J.; Vergara-Coll, J.; Lewis, J. C.* Directed Evolution of RebH for Catalyst-Controlled Halogenation of Indole C-H Bonds. Chem. Sci. 2016, 7, 3720-3729.
60	RebH	WT + F111S	WT + F111S	n/a	Andorfer, M. C.; Park, H. J.; Vergara-Coll, J.; Lewis, J. C.* Directed Evolution of RebH for Catalyst-Controlled Halogenation of Indole C-H Bonds. Chem. Sci. 2016, 7, 3720-3729.
61	RebH	WT + I52T	WT + I52T	n/a	Andorfer, M. C.; Park, H. J.; Vergara-Coll, J.; Lewis, J. C.* Directed Evolution of RebH for Catalyst-Controlled Halogenation of Indole C-H Bonds. Chem. Sci. 2016, 7, 3720-3729.
62	RebH	4PL + M71V	4PL + M71V	n/a	Andorfer, M. C.; Park, H. J.; Vergara-Coll, J.; Lewis, J. C.* Directed Evolution of RebH for Catalyst-Controlled Halogenation of Indole C-H Bonds. Chem. Sci. 2016, 7, 3720-3729.
63	RebH	4PL + S130L	4PL + S130L	n/a	Andorfer, M. C.; Park, H. J.; Vergara-Coll, J.; Lewis, J. C.* Directed Evolution of RebH for Catalyst-Controlled Halogenation of Indole C-H Bonds. Chem. Sci. 2016, 7, 3720-3729.
64	RebH	4PL + K145M	4PL + K145M	n/a	Andorfer, M. C.; Park, H. J.; Vergara-Coll, J.; Lewis, J. C.* Directed Evolution of RebH for Catalyst-Controlled Halogenation of Indole C-H Bonds. Chem. Sci. 2016, 7, 3720-3729.
65	RebH	4PL + E423D	4PL + E423D	n/a	Andorfer, M. C.; Park, H. J.; Vergara-Coll, J.; Lewis, J. C.* Directed Evolution of RebH for Catalyst-Controlled Halogenation of Indole C-H Bonds. Chem. Sci. 2016, 7, 3720-3729.
66	RebH	4PL + E461G	4PL + E461G	n/a	Andorfer, M. C.; Park, H. J.; Vergara-Coll, J.; Lewis, J. C.* Directed Evolution of RebH for Catalyst-Controlled Halogenation of Indole C-H Bonds. Chem. Sci. 2016, 7, 3720-3729.
67	RebH	4PL + S2P	4PL + S2P	n/a	Andorfer, M. C.; Park, H. J.; Vergara-Coll, J.; Lewis, J. C.* Directed Evolution of RebH for Catalyst-Controlled Halogenation of Indole C-H Bonds. Chem. Sci. 2016, 7, 3720-3729.
68	RebH	4PL + N166S	4PL + N166S	n/a	Andorfer, M. C.; Park, H. J.; Vergara-Coll, J.; Lewis, J. C.* Directed Evolution of RebH for Catalyst-Controlled Halogenation of Indole C-H Bonds. Chem. Sci. 2016, 7, 3720-3729.
69	RebH	6-SL	5LS + F111S, F465L	n/a	Andorfer, M. C.; Park, H. J.; Vergara-Coll, J.; Lewis, J. C.* Directed Evolution of RebH for Catalyst-Controlled Halogenation of Indole C-H Bonds. Chem. Sci. 2016, 7, 3720-3729.
70	RebH	6-TS	5LS + I52T, F111S	n/a	Andorfer, M. C.; Park, H. J.; Vergara-Coll, J.; Lewis, J. C.* Directed Evolution of RebH for Catalyst-Controlled Halogenation of Indole C-H Bonds. Chem. Sci. 2016, 7, 3720-3729.
71	RebH	6-TL + T52V	6-TL + T52V	n/a	Andorfer, M. C.; Park, H. J.; Vergara-Coll, J.; Lewis, J. C.* Directed Evolution of RebH for Catalyst-Controlled Halogenation of Indole C-H Bonds. Chem. Sci. 2016, 7, 3720-3729.
72	RebH	6-TL + T52M	6-TL + T52M	n/a	Andorfer, M. C.; Park, H. J.; Vergara-Coll, J.; Lewis, J. C.* Directed Evolution of RebH for Catalyst-Controlled Halogenation of Indole C-H Bonds. Chem. Sci. 2016, 7, 3720-3729.
73	RebH	6-TL + T52H	6-TL + T52H	n/a	Andorfer, M. C.; Park, H. J.; Vergara-Coll, J.; Lewis, J. C.* Directed Evolution of RebH for Catalyst-Controlled Halogenation of Indole C-H Bonds. Chem. Sci. 2016, 7, 3720-3729.
74	RebH	5-LS + Y362V	5-LS + Y362V	n/a	Andorfer, M. C.; Park, H. J.; Vergara-Coll, J.; Lewis, J. C.* Directed Evolution of RebH for Catalyst-Controlled Halogenation of Indole C-H Bonds. Chem. Sci. 2016, 7, 3720-3729.
75	RebH	6-TL + L465P	6-TL + L465P	n/a	Andorfer, M. C.; Park, H. J.; Vergara-Coll, J.; Lewis, J. C.* Directed Evolution of RebH for Catalyst-Controlled Halogenation of Indole C-H Bonds. Chem. Sci. 2016, 7, 3720-3729.
76	RebH	6-TL + L465W	6-TL + L465W	n/a	Andorfer, M. C.; Park, H. J.; Vergara-Coll, J.; Lewis, J. C.* Directed Evolution of RebH for Catalyst-Controlled Halogenation of Indole C-H Bonds. Chem. Sci. 2016, 7, 3720-3729.
77	RebH	5-LS + F465L, W466D	5-LS + F465L, W466D	n/a	Andorfer, M. C.; Park, H. J.; Vergara-Coll, J.; Lewis, J. C.* Directed Evolution of RebH for Catalyst-Controlled Halogenation of Indole C-H Bonds. Chem. Sci. 2016, 7, 3720-3729.
78	RebH	8-H	7LRL + T52H	n/a	Andorfer, M. C.; Park, H. J.; Vergara-Coll, J.; Lewis, J. C.* Directed Evolution of RebH for Catalyst-Controlled Halogenation of Indole C-H Bonds. Chem. Sci. 2016, 7, 3720-3729.
79	RebH	8-Q	7LRL + L465Q	n/a	Andorfer, M. C.; Park, H. J.; Vergara-Coll, J.; Lewis, J. C.* Directed Evolution of RebH for Catalyst-Controlled Halogenation of Indole C-H Bonds. Chem. Sci. 2016, 7, 3720-3729.
80	RebH	8F	8F	n/a	Andorfer, M. C.; Park, H. J.; Vergara-Coll, J.; Lewis, J. C.* Directed Evolution of RebH for Catalyst-Controlled Halogenation of Indole C-H Bonds. Chem. Sci. 2016, 7, 3720-3729.
81	RebH	8F+S470N	8F+S470N	n/a	Andorfer, M. C.; Park, H. J.; Vergara-Coll, J.; Lewis, J. C.* Directed Evolution of RebH for Catalyst-Controlled Halogenation of Indole C-H Bonds. Chem. Sci. 2016, 7, 3720-3729.
82	RebH	8F+P448S	8F+P448S	n/a	Andorfer, M. C.; Park, H. J.; Vergara-Coll, J.; Lewis, J. C.* Directed Evolution of RebH for Catalyst-Controlled Halogenation of Indole C-H Bonds. Chem. Sci. 2016, 7, 3720-3729.
83	RebH	8F+Q509R	8F+Q509R	n/a	Andorfer, M. C.; Park, H. J.; Vergara-Coll, J.; Lewis, J. C.* Directed Evolution of RebH for Catalyst-Controlled Halogenation of Indole C-H Bonds. Chem. Sci. 2016, 7, 3720-3729.
84	RebH	8F+F380L	8F+F380L	n/a	Andorfer, M. C.; Park, H. J.; Vergara-Coll, J.; Lewis, J. C.* Directed Evolution of RebH for Catalyst-Controlled Halogenation of Indole C-H Bonds. Chem. Sci. 2016, 7, 3720-3729.
85	RebH	8F+R494Q	8F+R494Q	n/a	Andorfer, M. C.; Park, H. J.; Vergara-Coll, J.; Lewis, J. C.* Directed Evolution of RebH for Catalyst-Controlled Halogenation of Indole C-H Bonds. Chem. Sci. 2016, 7, 3720-3729.
86	RebH	8F+W455Y	8F+W455Y	n/a	Andorfer, M. C.; Park, H. J.; Vergara-Coll, J.; Lewis, J. C.* Directed Evolution of RebH for Catalyst-Controlled Halogenation of Indole C-H Bonds. Chem. Sci. 2016, 7, 3720-3729.
87	RebH	8F+P110S	8F+P110S	n/a	Andorfer, M. C.; Park, H. J.; Vergara-Coll, J.; Lewis, J. C.* Directed Evolution of RebH for Catalyst-Controlled Halogenation of Indole C-H Bonds. Chem. Sci. 2016, 7, 3720-3729.
88	RebH	8F+S166N	8F+S166N	n/a	Andorfer, M. C.; Park, H. J.; Vergara-Coll, J.; Lewis, J. C.* Directed Evolution of RebH for Catalyst-Controlled Halogenation of Indole C-H Bonds. Chem. Sci. 2016, 7, 3720-3729.
89	RebH	8F+L130S	8F+L130S	n/a	Andorfer, M. C.; Park, H. J.; Vergara-Coll, J.; Lewis, J. C.* Directed Evolution of RebH for Catalyst-Controlled Halogenation of Indole C-H Bonds. Chem. Sci. 2016, 7, 3720-3729.
90	RebH	8F+M52I	8F+M52I	n/a	Andorfer, M. C.; Park, H. J.; Vergara-Coll, J.; Lewis, J. C.* Directed Evolution of RebH for Catalyst-Controlled Halogenation of Indole C-H Bonds. Chem. Sci. 2016, 7, 3720-3729.
91	RebH	8F+L465F	8F+L465F	n/a	Andorfer, M. C.; Park, H. J.; Vergara-Coll, J.; Lewis, J. C.* Directed Evolution of RebH for Catalyst-Controlled Halogenation of Indole C-H Bonds. Chem. Sci. 2016, 7, 3720-3729.
92	RebH	RebH+E357A	RebH+E357A	n/a
93	RebH	RebH+E357Q	RebH+E357Q	n/a
94	RebH	10S	10S	n/a	Andorfer, M. C.; Park, H. J.; Vergara-Coll, J.; Lewis, J. C.* Directed Evolution of RebH for Catalyst-Controlled Halogenation of Indole C-H Bonds. Chem. Sci. 2016, 7, 3720-3729.
95	RebH	10S+S470N	10S+S470N	n/a	Andorfer, M. C.; Park, H. J.; Vergara-Coll, J.; Lewis, J. C.* Directed Evolution of RebH for Catalyst-Controlled Halogenation of Indole C-H Bonds. Chem. Sci. 2016, 7, 3720-3729.
96	RebH	10S+Q509R	10S+Q509R	n/a	Andorfer, M. C.; Park, H. J.; Vergara-Coll, J.; Lewis, J. C.* Directed Evolution of RebH for Catalyst-Controlled Halogenation of Indole C-H Bonds. Chem. Sci. 2016, 7, 3720-3729.
142	RebH	n/a	n/a	Q8KHZ8	n/a
143	ThHal	n/a	n/a	A0A1L1QK36	n/a

## Sheet: fig 2 a
Sample	prdt|Area	ISD|Area	m	c	prdt / ISD	prdt conc	% yield	st conc (uM)	er1	er2	ee
2RFQ-F111S	1515.3	152.4	94.2	-0.74	9.94291	935.882	93.5882	1000	76	24	52
3-LR-S358A	1685.2	171.5	94.2	-0.74	9.82624	924.892	92.4892	1000	60	40	20
6-VS (9A11)	1654.7	183.4	94.2	-0.74	9.02236	849.166	84.9166	1000	54	46	8
4-V+S pGro7	1719	200	94.2	-0.74	8.595	808.909	80.8909	1000	84	16	68
2-C01	1307.1	165	94.2	-0.74	7.92182	745.495	74.5495	1000	59	41	18
4PL + E461G	1046.1	132.7	94.2	-0.74	7.8832	741.857	74.1857	1000	63	37	26
8F+Q509R	1340.8	173.4	94.2	-0.74	7.73241	727.653	72.7653	1000	46	54	-8
7-L	1750	230	94.2	-0.74	7.6087	715.999	71.5999	1000	69	31	38
6-STL	1432.4	210.4	94.2	-0.74	6.80798	640.572	64.0572	1000	83	17	66
1-A09	671.1	155.3	94.2	-0.74	4.32131	406.328	40.6328	1000	42	58	-16
F352A	572.7	174.7	94.2	-0.74	3.27819	308.066	30.8066	1000	65	35	30
1-F08	274.2	172.9	94.2	-0.74	1.58589	148.651	14.8651	1000	36	64	-28
1-D11	178.6	174.8	94.2	-0.74	1.02174	95.5078	9.55078	1000	57	43	14

## Sheet: fig 2 b
sample	prdt	isd	prdt/ISD	er1	er2	m	c	prdt conc	% yield	st conc (uM)	ee	avg % yield	avg er
7.4 HEPES	2010	210	9.57143	85	15	94.2	-0.74	900.889	90.0889	1000	70
7.4 HEPES	1880	224	8.39286	86	14	94.2	-0.74	789.867	78.9867	1000	72	84.1119	85.6667
7.4 HEPES	1902	215	8.84651	86	14	94.2	-0.74	832.601	83.2601	1000	72
7.6 TRICINE	1790	211.3	8.47137	90	10	94.2	-0.74	797.263	79.7263	1000	80
7.6 TRICINE	1734	193.3	8.97051	90	10	94.2	-0.74	844.282	84.4282	1000	80	82.9628	90
7.6 TRICINE	1815	201.6	9.00298	90	10	94.2	-0.74	847.34	84.734	1000	80
8.5 TRICINE	1452	181.2	8.01325	93	7	94.2	-0.74	754.108	75.4108	1000	86
8.5 TRICINE	1388	172.1	8.06508	92	8	94.2	-0.74	758.99	75.899	1000	84	77.3396	91.6667
8.5 TRICINE	1433	167.1	8.5757	90	10	94.2	-0.74	807.091	80.7091	1000	80
9.5 TRICINE	938	203	4.62069	95	5	94.2	-0.74	434.529	43.4529	1000	90
9.5 TRICINE	939	208.3	4.50792	96	4	94.2	-0.74	423.906	42.3906	1000	92	47.0211	95.6667
9.5 TRICINE	992	169	5.86982	96	4	94.2	-0.74	552.197	55.2197	1000	92
7.6 TRICINE + GLUTATHIONE	2016	204	9.88235	96	4	94.2	-0.74	930.178	93.0178	1000	92
7.6 TRICINE + GLUTATHIONE	1976	205.2	9.62963	96	4	94.2	-0.74	906.371	90.6371	1000	92	91.5	96

## Sheet: fig 3
prdt	isd	prdt/ISD	er1	er2	m	c	prdt conc	% yield	st conc (uM)	avg % yield	avg er	Product
2016	204	9.88235	96	4	94.2	-0.74	930.178	93.0178	1000
1976	205.2	9.62963	96	4	94.2	-0.74	906.371	90.6371	1000	91.5	96	1a
635	506	1.25494	89	11	273	-13	329.599	32.9599	1000
589	499	1.18036	90	10	273	-13	309.238	30.9238	1000
583	493	1.18256	90	10	273	-13	309.838	30.9838	1000	31.6	90	1 c
1164	206.5	5.6368	4	96	143.34	19.15	827.129	82.7129	1000
1148.6	187.8	6.11608	4	96	143.34	19.15	895.829	89.5829	1000
1294	183	7.07104	4	96	143.34	19.15	1032.71	103	1000	91.8	96	4a
444.5	87.3	5.09164	77	23	67.08	21.23	362.777	36.2777	1000
437.2	76.4	5.72251	77	23	67.08	21.23	405.096	40.5096	1000
481.7	79.6	6.05151	77	23	67.08	21.23	427.165	42.7165	1000
425.4	73.9	5.75643	77	23	67.08	21.23	407.371	40.7371	1000	40.051	77	5a
570	266	2.14286	92	8	376	-8.9	796.814	79.6814	1000
564.6	256.1	2.20461	91	9	376	-8.9	820.032	82.0032	1000
573.2	254.1	2.2558	91	9	376	-8.9	839.283	83.9283	1000	82	91	6a
1368	227	6.02643	97	3	126.45	-1.8	760.242	76.0242	1000
1379	217	6.35484	97	3	126.45	-1.8	801.769	80.1769	1000
1322	214	6.17757	97	3	126.45	-1.8	779.354	77.9354	1000	78	97	7a
154	109	1.41284	64	36	73.54	-1.39	102.511	10.2511	1000
174	126.9	1.37116	65	35	73.54	-1.39	99.445	9.9445	1000
168.8	135.2	1.24852	63	37	73.54	-1.39	90.4262	9.04262	1000	10	64	8a

## Sheet: fig3.
Column1	substrate	ENZ	6-MEMB	5-MEMB	ISD	UV	total prdt	m	c	prdt/ISD	prdt conc	st conc	% yield	5 memb/ISD	5 memb conc	% 5mem yield	rr	er
	phenyl	6SDN	165	304.3	187	220	469.3	237.95	-4	2.50963	593.165	1000	59.3165	1.62727	383.21	38.321	64.6042	50
	phenyl	6SDN	169.5	314.4	189.9	220	483.9	237.95	-4	2.54818	602.34	1000	60.234	1.65561	389.952	38.9952	64.7395	50
	phenyl	6SDN	165	310.8	184.5	220	475.8	237.95	-4	2.57886	609.64	1000	60.964	1.68455	396.839	39.6839	65.094	50
	phenyl	4PL+E423D	25.3	135.8	175.6	220	161.1	237.95	-4	0.917426	214.302	1000	21.4302	0.773349	180.018	18.0018	84.0023	62
	phenyl	4PL+E423D	23.8	152.8	176	220	176.6	237.95	-4	1.00341	234.761	1000	23.4761	0.868182	202.584	20.2584	86.2936	62
	phenyl	4PL+E423D	30	142	170.3	220	172	237.95	-4	1.00998	236.325	1000	23.6325	0.833823	194.408	19.4408	82.2629	62
			1.74	2.81	3.48
Column1	substrate	ENZ	6-MEMB	5-MEMB	ISD	UV	total prdt	m	c	prdt/ISD	prdt conc	st conc	% yield	5 memb/ISD	5 memb conc	% 5mem yield	rr	er
	4-F	4PL+E423D	35.4	127.3	122.9	210	162.7	90.76	2.146	1.32384	122.298	1000	12.2298	1.0358	96.1553	9.61553	78.624	60
	4-F	4PL+E423D	43.8	157.8	127	210	201.6	90.76	2.146	1.5874	146.219	1000	14.6219	1.24252	114.917	11.4917	78.5927	59
	4-F	4PL+E423D	47.9	151.1	116.9	210	199	90.76	2.146	1.70231	156.648	1000	15.6648	1.29256	119.459	11.9459	76.2594	59.6
	4-F	8F+F380L	141	219.1	122.1	210	360.1	90.76	2.146	2.94922	269.817	1000	26.9817	1.79443	165.009	16.5009	61.1556	60
	4-F	8F+F380L	122.8	213.5	129.8	210	336.3	90.76	2.146	2.59091	237.297	1000	23.7297	1.64484	151.432	15.1432	63.8152	63
	4-F	8F+F380L	136	221.7	125.3	210	357.7	90.76	2.146	2.85475	261.243	1000	26.1243	1.76935	162.733	16.2733	62.2916	61

## Sheet: fig 4 a
sample	prdt	isd	prdt/ISD	er1	er2	m	c	prdt conc	% yield	st conc (uM)	ee
4V+S	2620	282	9.29078	96	4	94.2	-0.74	874.451	87.4451	1000	92
4V+S	2572	274.7	9.36294	96	4	94.2		881.989	88.1989	1000	92
3-SS	237	261	0.908046	59	41	94.2	-0.74	84.7979	8.47979	1000	18
3-SS	289.5	257.3	1.12515	60	40	94.2		105.989	10.5989	1000	20
3-S	379	271.4	1.39646	64	36	94.2	-0.74	130.807	13.0807	1000	28
3-S	285.7	261	1.09464	66	34	94.2		103.115	10.3115	1000	32
1-PVM	201	251	0.800797	57	43	94.2	-0.74	74.6951	7.46951	1000	14
1-PVM	207	267	0.775281	60	40	94.2		73.0315	7.30315	1000	20
2T	184.9	254.8	0.725667	55	45	94.2	-0.74	67.6178	6.76178	1000	10
2T	170	245	0.693878	59	41	94.2		65.3633	6.53633	1000	18
4V	328.6	268.4	1.22429	71	29	94.2	-0.74	114.588	11.4588	1000	42
RebH	56.5	249.6	0.226362	67	33	94.2	-0.74	20.5833	2.05833	1000	34
RebH	53	206	0.257282	68	32	94.2	-0.74	23.4959	2.34959	1000	36

## Sheet: figSI- S1
Sample	st|Area	prdt|Area	ISD|Area	m	c	prdt / ISD	prdt conc	% yield	st conc (uM)	ISD conc (uM)	e1	e2	ee
3-LR	373.973	869.5	197	94.2	-0.74	4.41371	415.031	41.5031	1000	100	69.65	30.35	39.3
4-V+S pGro7	0	1719	200	94.2	-0.74	8.595	808.909	80.8909	1000	100	84	16	68
4-PL	391.671	937	202	94.2	-0.74	4.63861	436.217	43.6217	1000	100	57	43	14
0S	787.944	514.8	175	94.2	-0.74	2.94171	276.369	27.6369	1000	100	55	45	10
6-S	918.866	1495	251	94.2	-0.74	5.95618	560.332	56.0332	1000	100	62	38	24
6-STL	0	1432.4	210.4	94.2	-0.74	6.80798	640.572	64.0572	1000	100	83	17	66
6-SDN	924.943	1299	198.2	94.2	-0.74	6.55399	616.645	61.6645	1000	100	51	49	2
6-SDD	592.945	1860.7	189	94.2	-0.74	9.84497	926.657	92.6657	1000	100	51	49	2
7-L	0	1750	230	94.2	-0.74	7.6087	715.999	71.5999	1000	100	69	31	38
8HQ	1126.62	768.2	223.8	94.2	-0.74	3.43253	322.604	32.2604	1000	100	50	50	0
4PL-F111S	0	1714.3	212.3	94.2	-0.74	8.07489	759.915	75.9915	1000	100	62	38	24
1P-F111S	817.839	1239.2	204	94.2	-0.74	6.07451	571.479	57.1479	1000	100	68	32	36
3W-F111S	0	1677.9	185.8	94.2	-0.74	9.03068	849.95	84.995	1000	100	76	24	52
2RFQ-F111S	0	1515.3	152.4	94.2	-0.74	9.94291	935.882	93.5882	1000	100	76	24	52
7-RL	855.292	1126.4	190.6	94.2	-0.74	5.90976	555.959	55.5959	1000	100	50	50	0
6-VS (9A11)	0	1654.7	183.4	94.2	-0.74	9.02236	849.166	84.9166	1000	100	54	46	8
4PL + E461G	3011.18	1046.1	132.7	94.2	-0.74	7.8832	741.857	74.1857	1000	100	63	37	26
6-TL + T52M	4863.37	448.9	182.4	94.2	-0.74	2.46107	231.093	23.1093	1000	100	48	52	-4
6-TS	3947.41	457.7	162.4	94.2	-0.74	2.81835	264.749	26.4749	1000	100	56	44	12
6-SL	0	1702.8	189.9	94.2	-0.74	8.96682	843.935	84.3935	1000	100	59	41	18
6-TL + T52V	787.595	1239.2	191.8	94.2	-0.74	6.4609	607.876	60.7876	1000	100	49	51	-2
4PL + E461G	2765.32	1264.3	191.3	94.2	-0.74	6.60899	621.827	62.1827	1000	100	62	38	24
5-LS + F465L, W466D	840.533	1173.5	193.8	94.2	-0.74	6.05521	569.661	56.9661	1000	100	56	44	12
8F+Q509R	4011.7	1340.8	173.4	94.2	-0.74	7.73241	727.653	72.7653	1000	100	46	54	-8
8F+F380L	4077.76	1327.3	163.7	94.2	-0.74	8.10812	763.045	76.3045	1000	100	48	52	-4
RebH+E357Q	4346.32	343.5	181.5	94.2	-0.74	1.89256	177.539	17.7539	1000	100	48	52	-4
8F+L456F	3918.37	1424.8	182.1	94.2	-0.74	7.82427	736.306	73.6306	1000	100	46	54	-8
7RL	4614.09	377.8	122.7	94.2	-0.74	3.07905	289.307	28.9307	1000	100	56	44	12
8F + P11S	5848.94	480.2	192.8	94.2	-0.74	2.49066	233.881	23.3881	1000	100	50	50	0
6TL + 465P	2657.91	1235.2	171.1	94.2	-0.74	7.21917	679.306	67.9306	1000	100	70	30	40
7LRV	1657.02	59.7	157.5	94.2	-0.74	0.379048	34.9663	3.49663	1000	100		100	-100
F352A	4160.29	572.7	174.7	94.2	-0.74	3.27819	308.066	30.8066	1000	100	65	35	30
4PL+ E432D	2602.69	1227.5	169.2	94.2	-0.74	7.25473	682.655	68.2655	1000	100	57	43	14
1-F08	1386.26	274.2	172.9	94.2	-0.74	1.58589	148.651	14.8651	1000	100	36	64	-28
1-F10	1062.7	782.7	185.5	94.2	-0.74	4.21941	396.728	39.6728	1000	100	51	49	2
1-F11	3789.01	610.8	150.4	94.2	-0.74	4.06117	381.822	38.1822	1000	100	52	48	4
2-C01	2761.94	1307.1	165	94.2	-0.74	7.92182	745.495	74.5495	1000	100	59	41	18
1-G08	1029.83	1045.3	169.3	94.2	-0.74	6.17425	580.874	58.0874	1000	100	48	52	-4
1-C11	3944.2	278.5	141	94.2	-0.74	1.97518	185.322	18.5322	1000	100	48	52	-4
1-H11	1919.27	69.9	132.5	94.2	-0.74	0.527547	48.9549	4.89549	1000	100		100	-100
1-E06	4810.85	33.8	229.9	94.2	-0.74	0.14702	13.1093	1.31093	1000	100		100	-100
1-B12	2414.04	373.6	155.7	94.2	-0.74	2.39949	225.292	22.5292	1000	100	44	56	-12
1-A09	1246.01	671.1	155.3	94.2	-0.74	4.32131	406.328	40.6328	1000	100	42	58	-16
1-C09	3840.77	475	148.3	94.2	-0.74	3.20297	300.979	30.0979	1000	100	55.6	44.4	11.2
1-B09	3075.19	381.8	177.2	94.2	-0.74	2.15463	202.226	20.2226	1000	100	47	53	-6
1-D10	2516.3	454.9	186.8	94.2	-0.74	2.43522	228.658	22.8658	1000	100	49	51	-2
1-D12	1452.83	69.2	189.5	94.2	-0.74	0.365172	33.6592	3.36592	1000	100		100	-100
1-A10	2443.42	460.6	180.9	94.2	-0.74	2.54616	239.108	23.9108	1000	100	42	58	-16
1-D11	4236.25	178.6	174.8	94.2	-0.74	1.02174	95.5078	9.55078	1000	100	57	43	14
1C08	3848.69	132.5	151.2	94.2	-0.74	0.876323	81.8096	8.18096	1000	100		100	-100
3-LR-S358A	3281.23	1685.2	171.5	94.2	-0.74	9.82624	924.892	92.4892	1000	100	60	40	20

## Sheet: figSI- S2
enz loading	prdt	isd	prdt/isd	er1/area	er2/area	er1	er2	ee	m	c	st conc	prdt conc	%yield	Avg yield	Avg ee
10 mol%	957	208	4.60096	1422	775	65	35	30	94.2	-0.74	1000	432.671	43.2671	41	30
10 mol%	958	236	4.05932	1432	780	65	35	30	94.2	-0.74	1000	381.648	38.1648
5 mol%	770	200	3.85	1255	531	70	30	40	94.2	-0.74	1000	361.93	36.193	34	41
5 mol%	740	214	3.45794	1258	515	71	29	42	94.2	-0.74	1000	324.998	32.4998
2 mol%	251	206	1.21845	439	186	70	30	40	94.2	-0.74	1000	114.038	11.4038	11	40
2 mol%	245	216	1.13426	424.4	179.6	70	30	40	94.2	-0.74	1000	106.107	10.6107
0.5 mol%	122.5	245	0.5	941	227	80	20	60	94.2	-0.74	1000	46.36	4.636	4.7	60
0.5 mol%	120.5	236	0.510593	881	218	80	20	60	94.2	-0.74	1000	47.3579	4.73579

## Sheet: figSI-S3-S1
Sample	prdt|Area	ISD|Area	m	c	prdt / ISD	prdt conc	% yield	st conc (uM)	ISD conc (uM)	e1	e2	ee
4-V+S pGro7	1719	200	94.2	-0.74	8.595	808.909	80.8909	1000	100	84	16	68
6-STL	1432.4	210.4	94.2	-0.74	6.80798	640.572	64.0572	1000	100	83	17	66
3W-F111S	1677.9	185.8	94.2	-0.74	9.03068	849.95	84.995	1000	100	76	24	52
2RFQ-F111S	1515.3	152.4	94.2	-0.74	9.94291	935.882	93.5882	1000	100	76	24	52
7-L	1750	230	94.2	-0.74	7.6087	715.999	71.5999	1000	100	69	31	38
F352A	572.7	174.7	94.2	-0.74	3.27819	308.066	30.8066	1000	100	65	35	30
4PL + E461G	1046.1	132.7	94.2	-0.74	7.8832	741.857	74.1857	1000	100	63	37	26
3-LR-S358A	1685.2	171.5	94.2	-0.74	9.82624	924.892	92.4892	1000	100	60	40	20
4-PL	937	202	94.2	-0.74	4.63861	436.217	43.6217	1000	100	57	43	14
4PL+ E432D	1227.5	169.2	94.2	-0.74	7.25473	682.655	68.2655	1000	100	57	43	14
6-VS (9A11)	1654.7	183.4	94.2	-0.74	9.02236	849.166	84.9166	1000	100	54	46	8
7-RL	1126.4	190.6	94.2	-0.74	5.90976	555.959	55.5959	1000	100	50	50	0
8F+F380L	1327.3	163.7	94.2	-0.74	8.10812	763.045	76.3045	1000	100	48	52	-4
8F+Q509R	1340.8	173.4	94.2	-0.74	7.73241	727.653	72.7653	1000	100	46	54	-8

## Sheet: figSI- S3-S2
enzyme	prdt A|Area	prdt B|Area	Prdt A+B	ISD|Area	Prdt / ISD	prdtA /prdt B	m	c	Prdt conc	% yield (total)	st conc (uM)	ISD conc (uM)	Prdt B/ ISD	conc of B	%yield B	% yield A
3-LR	28.8	75.7	104.5	117.8	0.887097	0.380449	237.95	-4	207.085	20.7085	1000	100	0.642615	148.91	14.891	5.81745
4-V+S pGro7	36.1	163.1	199.2	133.2	1.4955	0.221337	237.95	-4	351.853	35.1853	1000	100	1.22447	287.364	28.7364	6.44895
4-PL	20.9	86.9	107.8	115.7	0.93172	0.240506	237.95	-4	217.703	21.7703	1000	100	0.75108	174.72	17.472	4.29832
0S	23.8	65.7	89.5	119.7	0.747703	0.362253	237.95	-4	173.916	17.3916	1000	100	0.548872	126.604	12.6604	4.73117
6-S	34.3	200.9	235.2	125.4	1.8756	0.170732	237.95	-4	442.299	44.2299	1000	100	1.60207	377.213	37.7213	6.50852
6-STL	74	236	310	131.3	2.36101	0.313559	237.95	-4	557.801	55.7801	1000	100	1.79741	423.694	42.3694	13.4107
6-SDN	23.7	170	193.7	93.1	2.08056	0.139412	237.95	-4	491.069	49.1069	1000	100	1.82599	430.495	43.0495	6.05737
6-SDD	29	201	230	108.5	2.11982	0.144279	237.95	-4	500.41	50.041	1000	100	1.85253	436.811	43.6811	6.35995
7-L	36.2	165.7	201.9	106.7	1.89222	0.218467	237.95	-4	446.254	44.6254	1000	100	1.55295	365.525	36.5525	8.07291
8HQ	49.8	132.5	182.3	118.5	1.5384	0.375849	237.95	-4	362.061	36.2061	1000	100	1.11814	262.062	26.2062	9.99992
4PL-F111S	52.3	248.1	300.4	123.4	2.43436	0.210802	237.95	-4	575.256	57.5256	1000	100	2.01053	474.407	47.4407	10.0849
1P-F111S	38.5	109.4	147.9	132.4	1.11707	0.35192	237.95	-4	261.807	26.1807	1000	100	0.826284	192.614	19.2614	6.91924
3W-F111S	62.6	259	321.6	97.7	3.29171	0.241699	237.95	-4	779.262	77.9262	1000	100	2.65097	626.799	62.6799	15.2463
2RFQ-F111S	49.9	229.9	279.8	119.1	2.34929	0.217051	237.95	-4	555.013	55.5013	1000	100	1.93031	455.317	45.5317	9.96953
7-RL	36.3	128.8	165.1	137.7	1.19898	0.281832	237.95	-4	281.298	28.1298	1000	100	0.935367	218.571	21.8571	6.27276
6-VS (9A11)	68.9	266.5	335.4	105	3.19429	0.258537	237.95	-4	756.08	75.608	1000	100	2.5381	599.94	59.994	15.6141
4PL + E461G	37.2	115	152.2	112.5	1.35289	0.323478	237.95	-4	317.92	31.792	1000	100	1.02222	239.238	23.9238	7.86821
6-TL + T52M	29.4	80.7	110.1	101.9	1.08047	0.364312	237.95	-4	253.098	25.3098	1000	100	0.791953	184.445	18.4445	6.86529
6-TS	18.5	66	84.5	104.2	0.81094	0.280303	237.95	-4	188.963	18.8963	1000	100	0.633397	146.717	14.6717	4.22464
6-SL	76.6	285.8	362.4	112.2	3.22995	0.26802	237.95	-4	764.566	76.4566	1000	100	2.54724	602.115	60.2115	16.2451
6-TL + T52V	41.2	144.5	185.7	109.2	1.70055	0.285121	237.95	-4	400.646	40.0646	1000	100	1.32326	310.87	31.087	8.9776
5-LS + F465L, W466D	50.5	140.5	191	118.7	1.6091	0.359431	237.95	-4	378.885	37.8885	1000	100	1.18366	277.651	27.7651	10.1234
8F+Q509R	99.1	220.8	319.9	127.8	2.50313	0.448822	237.95	-4	591.62	59.162	1000	100	1.7277	407.106	40.7106	18.4514
8F+F380L	95.5	233.8	329.3	101.2	3.25395	0.408469	237.95	-4	770.278	77.0278	1000	100	2.31028	545.73	54.573	22.4548
RebH+E357Q	21.5	44.1	65.6	121.4	0.540362	0.487528	237.95	-4	124.579	12.4579	1000	100	0.363262	82.4382	8.24382	4.21411
8F+L456F	93.1	232.9	326	101.7	3.20551	0.399742	237.95	-4	758.75	75.875	1000	100	2.29007	540.922	54.0922	21.7828
7RL	12	37.5	49.5	104.2	0.475048	0.32	237.95	-4	109.038	10.9038	1000	100	0.359885	81.6346	8.16346	2.74031
8F + P11S	33.8	82.1	115.9	108.3	1.07018	0.411693	237.95	-4	250.648	25.0648	1000	100	0.758079	176.385	17.6385	7.42633
6TL + 465P	17.2	78.8	96	108.3	0.886427	0.218274	237.95	-4	206.925	20.6925	1000	100	0.727608	169.134	16.9134	3.77908
F352A	11.1	70.4	81.5	108.3	0.752539	0.15767	237.95	-4	175.067	17.5067	1000	100	0.650046	150.678	15.0678	2.43882
4PL+ E432D	37	144.4	181.4	104.9	1.72927	0.256233	237.95	-4	407.479	40.7479	1000	100	1.37655	323.55	32.355	8.3929
1-F08	9.8	22.4	32.2	106.4	0.302632	0.4375	237.95	-4	68.0112	6.80112	1000	100	0.210526	46.0947	4.60947	2.19164
1-F10	20.9	47.5	68.4	125.1	0.546763	0.44	237.95	-4	126.102	12.6102	1000	100	0.379696	86.3487	8.63487	3.97534
1-F11	15.7	46.1	61.8	132.9	0.465011	0.340564	237.95	-4	106.649	10.6649	1000	100	0.346877	78.5395	7.85395	2.811
2-C01	45.7	115.9	161.6	132.9	1.21595	0.394305	237.95	-4	285.336	28.5336	1000	100	0.872084	203.512	20.3512	8.18233
1-G08	23.2	71.4	94.6	132.9	0.711813	0.32493	237.95	-4	165.376	16.5376	1000	100	0.537246	123.838	12.3838	4.15383
1-D10	14.4	39.5	53.9	130	0.414615	0.364557	237.95	-4	94.6577	9.46577	1000	100	0.303846	68.3002	6.83002	2.63575
3-LR-S358A	95.1	243.4	338.5	130	2.60385	0.390715	237.95	-4	615.585	61.5585	1000	100	1.87231	441.516	44.1516	17.407

[truncated: 9 more sheets: figSI- S3-S3, figSI- S3-S4, figSI- S3-S5, figSI- S6, fig SI-S11, fig SI-S12, fig SI-S13, fig SI-S14, fig SI-S15]
